# Supplementary material for: Plant population responses to environmental variability are primarily driven by survival-reproduction trade-offs and mediated by aridity
Source: Nat Commun. 2026 May 28;17:6914. doi: 10.1038/s41467-026-73720-x (PMC13389012; doi:10.1038/s41467-026-73720-x)
Supplement: Supplementary file 3 — Supplementary Data 1 [file 41467_2026_73720_MOESM3_ESM.xlsx]

## Sheet: Supplementary Data 1
Kingdom	SpeciesAccepted	Life form	StudyID	#	StudyStart	StudyEnd	Latitude	Longitude			Reference
Plantae	Euphorbia fontqueriana	Succulent	267	4	2001	2004	39.8	2.8	0.978	-0.0026	Iriondo; Giménez-Benavides; Albert; Lozano; Escudero Book Chapter (2009)
Plantae	Hypericum cumulicola	Herbaceous perennial	463	53	1994	1999	27.1667	-81.35	1.0244	-0.1908	Quintana‐Ascencio. P.F.. Menges. E.S. & Weekley. C.W. Conservation Biology 17. 433–449 (2003)
Plantae	Agrimonia eupatoria	Herbaceous perennial	300	4	1993	1998	58.9333	17.1333	0.9284	-0.0091	Kiviniemi. K. Plant Ecology 159. 153–169 (2002)
Plantae	Purshia subintegra	Shrub	362	7	1996	2003	34.7333	-111.983	0.9752		MASCHINSKI. J.. BAGGS. J.E.. QUINTANA‐ASCENCIO. P.F. & MENGES. E.S. Conservation Biology 20. 218–228 (2006)
Plantae	Cucurbita pepo	Annual	457	3	2004	2007	33.1333	-90.35	1.2409	0.2769	Prendeville. H.R.. Tenhumberg. B. & Pilson. D. New Phytologist 202. 1346–1356 (2014)
Plantae	Castanea dentata	Tree	134	4	1996	2000	44.4328	-85.1564	1.0089	-0.0006	DAVELOS. A.L. & JAROSZ. A.M. Journal of Ecology 92. 675–685 (2004)
Plantae	Castanea dentata	Tree	134	4	1996	2000	45.0525	-85.7594	1.0068	-0.002	DAVELOS. A.L. & JAROSZ. A.M. Journal of Ecology 92. 675–685 (2004)
Plantae	Castanea dentata	Tree	134	4	1996	2000	44.6436	-86.23	0.994	-0.0005	DAVELOS. A.L. & JAROSZ. A.M. Journal of Ecology 92. 675–685 (2004)
Plantae	Castanea dentata	Tree	134	4	1996	2000	44.5167	-86.1069	0.9934	-0.0002	DAVELOS. A.L. & JAROSZ. A.M. Journal of Ecology 92. 675–685 (2004)
Plantae	Castanea dentata	Tree	134	4	1996	2000	44.4811	-85.8633	0.9819	-0.0044	DAVELOS. A.L. & JAROSZ. A.M. Journal of Ecology 92. 675–685 (2004)
Plantae	Astragalus scaphoides	Herbaceous perennial	326	5	1986	1993	45.0667	-113.017	1.5999	-0.0406	Lesica Journal Article (1995)
Plantae	Astragalus alopecurus	Herbaceous perennial	409	6	1996	2004	46.2275	2.2136	1.5506	0.0631	Nicolè Thesis (2005)
Plantae	Astragalus tremolsianus	Herbaceous perennial	267	3	2001	2004	36.8667	-2.7667	1.0965	-0.0041	Iriondo; Giménez-Benavides; Albert; Lozano; Escudero Book Chapter (2009)
Plantae	Dorycnium spectabile	Herbaceous perennial	267	4	2001	2004	38.1167	-1.9	1.9159	0.1605	Iriondo; Giménez-Benavides; Albert; Lozano; Escudero Book Chapter (2009)
Plantae	Anthyllis vulneraria	Herbaceous perennial	355	4	2004	2006	46.8167	11.0333	1.051	-0.0047	Marcante. S.. Winkler. E. & Erschbamer. B. Annals of Botany 103. 1129–1143 (2009)
Plantae	Lupinus tidestromii	Herbaceous perennial	132	5	2005	2007	38.1086	-122.957	1.0111	-0.0093	Dangremond. E.M.. Pardini. E.A. & Knight. T.M. Ecology 91. 2261–2271 (2010)
Plantae	Lupinus tidestromii	Herbaceous perennial	132	6	2005	2007	38.0853	-122.968	0.9262	-0.0091	Dangremond. E.M.. Pardini. E.A. & Knight. T.M. Ecology 91. 2261–2271 (2010)
Plantae	Lupinus lepidus	Herbaceous perennial	55	17	1991	1995	46.2456	-122.184	0.9799	-0.1236	Bishop Thesis (1996)
Plantae	Carapa guianensis	Tree	123	5	2005	2009	-10.0244	-67.7053	0.9956	0.0015	Klimas. C.A.. Cropper. W.P.. Kainer. K.A. & de Oliveira Wadt. L.H. Ecological Modelling 246. 147–156 (2012)
Plantae	Acer saccharum	Tree	330	4	1951	2001	40.15	-88.1667	0.9644	-0.0145	Lin. Y. & Augspurger. C.K. Forest Ecology and Management 255. 3589–3596 (2008)
Plantae	Alliaria petiolata	Herbaceous perennial	185	3	2005	2008	41.9667	-85.9833	1.024	0.0881	Evans. J.A. et al. Ecological Applications 22. 1497–1511 (2012)
Plantae	Alliaria petiolata	Herbaceous perennial	185	3	2005	2008	40.6833	-89.4833	1.4037	0.0946	Evans. J.A. et al. Ecological Applications 22. 1497–1511 (2012)
Plantae	Alliaria petiolata	Herbaceous perennial	185	3	2005	2008	42.7667	-86.2	0.7869	0.0293	Evans. J.A. et al. Ecological Applications 22. 1497–1511 (2012)
Plantae	Alliaria petiolata	Herbaceous perennial	185	3	2005	2008	40.0667	-88.2	1.0359	0.1212	Evans. J.A. et al. Ecological Applications 22. 1497–1511 (2012)
Plantae	Alliaria petiolata	Herbaceous perennial	185	3	2005	2008	41.9667	-83.9167	0.9716	0.2037	Evans. J.A. et al. Ecological Applications 22. 1497–1511 (2012)
Plantae	Alliaria petiolata	Herbaceous perennial	185	3	2005	2008	42.9167	-85.7667	1.3648	0.045	Evans. J.A. et al. Ecological Applications 22. 1497–1511 (2012)
Plantae	Sphaeralcea coccinea	Herbaceous perennial	129	26	1938	1972	38.8	-99.2	0.7611	-0.633	Dalgleish. H.J.. Koons. D.N. & Adler. P.B. Journal of Ecology 98. 209–217 (2009)
Plantae	Helianthemum polygonoides	Herbaceous perennial	267	5	2001	2004	40.95	-5.4	0.9309	-0.0231	Iriondo; Giménez-Benavides; Albert; Lozano; Escudero Book Chapter (2009)
Plantae	Helianthemum teneriffae	Herbaceous perennial	267	3	2001	2004	28.2833	-16.4333	1.5408	-0.1059	Iriondo; Giménez-Benavides; Albert; Lozano; Escudero Book Chapter (2009)
Plantae	Erodium paularense	Herbaceous perennial	267	5	2001	2004	40.9167	-3.8167	0.9575	-0.0022	Iriondo; Giménez-Benavides; Albert; Lozano; Escudero Book Chapter (2009)
Plantae	Erodium paularense	Herbaceous perennial	267	5	2001	2004	40.45	-2.2333	1.088	-0.001	Iriondo; Giménez-Benavides; Albert; Lozano; Escudero Book Chapter (2009)
Plantae	Oenothera deltoides	Herbaceous perennial	575	12	1997	2000	38.0131	-121.792	0.8553	-0.1071	THOMSON. D.M. Conservation Biology 19. 917–928 (2005)
Plantae	Saxifraga tridactylites	Annual	152	6	2000	2002	50.5167	13.9833	1.8317	0.2137	Dostál. P. Journal of Vegetation Science 18. 91–102 (2007)
Plantae	Plantago coronopus	Herbaceous perennial	608	3	2007	2010	36.0142	-5.6044	0.5323	-0.1871	Villellas. J.. Ehrlén. J.. Olesen. J.M.. Braza. R. & García. M.B. Ecography 36. 136–145 (2012)
Plantae	Plantago coronopus	Herbaceous perennial	608	3	2007	2010	42.5733	-9.0725	1.1258	-0.0983	Villellas. J.. Ehrlén. J.. Olesen. J.M.. Braza. R. & García. M.B. Ecography 36. 136–145 (2012)
Plantae	Plantago coronopus	Herbaceous perennial	608	3	2007	2010	56.4236	12.6272	1.7315	-0.0522	Villellas. J.. Ehrlén. J.. Olesen. J.M.. Braza. R. & García. M.B. Ecography 36. 136–145 (2012)
Plantae	Dracocephalum austriacum	Herbaceous perennial	151	3	2003	2006	49.9333	14.1833	0.9656	0.0076	Dostálek; Münzbergová Journal Article (2013)
Plantae	Dracocephalum austriacum	Herbaceous perennial	151	3	2003	2006	49.9333	14.1333	0.9791	-0.0041	Dostálek; Münzbergová Journal Article (2013)
Plantae	Ramonda myconi	Herbaceous perennial	445	3	1992	1997	42.35	1.85	1.0327	0.0001	Xavier Picó. F. & Riba. M. Plant Ecology 161. 1–13 (2002)
Plantae	Ramonda myconi	Herbaceous perennial	445	6	1992	1997	42.3167	1.7833	0.9678	-0.0343	Xavier Picó. F. & Riba. M. Plant Ecology 161. 1–13 (2002)
Plantae	Myosotis ramosissima	Annual	152	3	2000	2002	50.5167	13.9833	1.6733	0.6353	Dostál. P. Journal of Vegetation Science 18. 91–102 (2007)
Plantae	Gentiana pneumonanthe	Herbaceous perennial	423	3	1987	1991	52.8106	6.3925	1.1327	-0.011	Oostermeijer. J.G.B.. Brugman. M.L.. Boer. E.R.D. & Nijs. H.C.M.D. The Journal of Ecology 84. 153 (1996)
Plantae	Hypochaeris radicata	Herbaceous perennial	282	3	1999	2003	52.0167	6.55	1.1231	0.0019	JONGEJANS. E. & DE KROON. H. Journal of Ecology 93. 681–692 (2005)
Plantae	Echinacea angustifolia	Herbaceous perennial	129	30	1938	1972	38.1333	-99.05	0.6215	-0.158	Dalgleish. H.J.. Koons. D.N. & Adler. P.B. Journal of Ecology 98. 209–217 (2009)
Plantae	Echinacea angustifolia	Herbaceous perennial	263	5	1996	1998	39.5667	-99.5	0.9919	-0.0011	Hurlburt Thesis (1999)
Plantae	Echinacea angustifolia	Herbaceous perennial	263	3	1996	1998	39.0833	-99	1.0365	0.0008	Hurlburt Thesis (1999)
Plantae	Ratibida columnifera	Herbaceous perennial	129	14	1938	1972	38.8	-99.2	1.1283	-2.0138	Dalgleish. H.J.. Koons. D.N. & Adler. P.B. Journal of Ecology 98. 209–217 (2009)
Plantae	Liatris scariosa	Herbaceous perennial	166	5	1998	2003	41.5167	-87.9	1.3244	0.0413	Ellis. M.M. et al. Ecology 93. 951–951 (2012)
Plantae	Artemisia genipi	Herbaceous perennial	355	3	2004	2006	46.8167	11.0333	1.1443	-0.0015	Marcante. S.. Winkler. E. & Erschbamer. B. Annals of Botany 103. 1129–1143 (2009)
Plantae	Solidago mollis	Herbaceous perennial	129	19	1938	1972	38.8	-99.2	1.8015	-0.4005	Dalgleish. H.J.. Koons. D.N. & Adler. P.B. Journal of Ecology 98. 209–217 (2009)
Plantae	Cirsium palustre	Herbaceous perennial	474	3	2002	2005	58.95	17.6	1.2363	-0.0543	Ramula. S. Acta Oecologica 33. 231–239 (2008)
Plantae	Cirsium dissectum	Herbaceous perennial	283	3	1999	2003	52	5.6	1.0876	0.172	Jongejans. E.. de Vere. N. & de Kroon. H. Plant Ecology 198. 225–240 (2008)
Plantae	Cirsium dissectum	Herbaceous perennial	283	3	1999	2003	52.0333	6.4333	1.0558	0.0737	Jongejans. E.. de Vere. N. & de Kroon. H. Plant Ecology 198. 225–240 (2008)
Plantae	Cirsium dissectum	Herbaceous perennial	283	3	1999	2003	52.6	6.1333	1.4937	0.0882	Jongejans. E.. de Vere. N. & de Kroon. H. Plant Ecology 198. 225–240 (2008)
Plantae	Cirsium pitcheri	Herbaceous perennial	41	4	1995	2000	41.6167	-87.2	0.9146	0.0984	Bell. T.J.. Bowles. M.L. & McEachern. A.K. Population Viability in Plants 313–348 (2003)doi:10.1007/978-3-662-09389-4_12
Plantae	Cirsium pitcheri	Herbaceous perennial	166	4	1998	2003	42.4167	-87.8	1.0535	0.0815	Ellis. M.M. et al. Ecology 93. 951–951 (2012)
Plantae	Cirsium undulatum	Herbaceous perennial	129	25	1938	1972	38.1333	-99.05	1.1119	-0.0708	Dalgleish. H.J.. Koons. D.N. & Adler. P.B. Journal of Ecology 98. 209–217 (2009)
Plantae	Jurinea fontqueri	Herbaceous perennial	267	4	2001	2004	37.75	-3.55	0.617	-0.0325	Iriondo; Giménez-Benavides; Albert; Lozano; Escudero Book Chapter (2009)
Plantae	Centaurea jacea	Herbaceous perennial	282	4	1999	2003	52	5.6	0.7721	0.2827	JONGEJANS. E. & DE KROON. H. Journal of Ecology 93. 681–692 (2005)
Plantae	Centaurea jacea	Herbaceous perennial	282	4	1999	2003	52.0333	6.4333	0.8874	0.3841	JONGEJANS. E. & DE KROON. H. Journal of Ecology 93. 681–692 (2005)
Plantae	Cheirolophus metlesicsii	Herbaceous perennial	267	3	2001	2004	28.3833	-16.4167	0.9634	-0.021	Iriondo; Giménez-Benavides; Albert; Lozano; Escudero Book Chapter (2009)
Plantae	Carum carvi	Herbaceous perennial	301	3	2003	2006	65.3592	15.7358	0.7839	0.0462	Kiviniemi. K. Population Ecology 51. 197–208 (2008)
Plantae	Carum carvi	Herbaceous perennial	301	3	2003	2006	65.3389	15.7142	0.9833	0.0367	Kiviniemi. K. Population Ecology 51. 197–208 (2008)
Plantae	Succisa pratensis	Herbaceous perennial	282	4	1999	2003	52.2833	5.7333	1.2656	0.0041	JONGEJANS. E. & DE KROON. H. Journal of Ecology 93. 681–692 (2005)
Plantae	Succisa pratensis	Herbaceous perennial	282	3	1999	2003	52.0333	6.4333	1.4304	0.002	JONGEJANS. E. & DE KROON. H. Journal of Ecology 93. 681–692 (2005)
Plantae	Succisa pratensis	Herbaceous perennial	282	4	1999	2003	52	5.6	1.2956	0.0025	JONGEJANS. E. & DE KROON. H. Journal of Ecology 93. 681–692 (2005)
Plantae	Succisa pratensis	Herbaceous perennial	381	15	2000	2003	58.8333	17.4	0.7613	0.0622	Mildén Thesis (2005)
Plantae	Ardisia escallonioides	Shrub	431	3	1992	1994	25.5	-80.5	1.3372	0.0101	Pascarella. J.B. & Horvitz. C.C. Ecology 79. 547–563 (1998)
Plantae	Androsace elongata	Annual	152	5	2000	2002	50.5167	13.9833	0.6744	0.2199	Dostál. P. Journal of Vegetation Science 18. 91–102 (2007)
Plantae	Primula farinosa	Herbaceous perennial	582	3	2000	2006	56.585	16.5217	1.1426	-0.2996	Toräng. P.. Ehrlén. J. & Ågren. J. Oecologia 163. 99–109 (2010)
Plantae	Primula veris	Herbaceous perennial	73	12	1999	2003	50.75	5.75	0.855	-0.0042	BRYS. R.. JACQUEMYN. H.. ENDELS. P.. DE BLUST. G. & HERMY. M. Conservation Biology 19. 1633–1643 (2005)
Plantae	Primula elatior	Herbaceous perennial	272	5	2004	2007	50.85	4.8833	1.0552	-0.0032	Jacquemyn. H. & Brys. R. Ecology 89. 3480–3489 (2008)
Plantae	Primula vulgaris	Herbaceous perennial	596	10	1992	1994	51.7778	0.6939	0.8673	-0.0305	Valverde. T. & Silvertown. J. Journal of Ecology 86. 545–562 (1998)
Plantae	Primula vulgaris	Herbaceous perennial	170	14	1999	2002	51.1833	3.35	0.9802	-0.0301	ENDELS. P.. JACQUEMYN. H.. BRYS. R. & HERMY. M. Journal of Ecology 95. 960–972 (2007)
Plantae	Primula vulgaris	Herbaceous perennial	591	24	2008	2010	43.2833	-5.5	0.8084	0.0022	Valdés. A.. García. D.. García. M.B. & Ehrlén. J. Ecography 37. 230–240 (2013)
Plantae	Sarracenia purpurea	Herbaceous perennial	571	4	2006	2010	50.4167	-73.8667	1.0164	0.0004	Tendland Thesis (2011)
Plantae	Paronychia jamesii	Herbaceous perennial	129	25	1938	1972	38.1333	-99.05	0.6242	-0.4049	Dalgleish. H.J.. Koons. D.N. & Adler. P.B. Journal of Ecology 98. 209–217 (2009)
Plantae	Atriplex canescens	Shrub	603	3	1995	1998	26.5083	-103.508	1.7211	-0.2354	Verhulst. J.. Montaña. C.. Mandujano. M.C. & Franco. M. Oecologia 156. 95–105 (2008)
Plantae	Neobuxbaumia mezcalaensis	Succulent	182	3	1999	2002	18.3333	-97.4667	1.0001	0.0027	Esparza‐Olguín. L.. Valverde. T. & Mandujano. M.C. Population Ecology 47. 229–245 (2005)
Plantae	Neobuxbaumia mezcalaensis	Succulent	183	3	1999	2002	18.3333	-97.4667	1.0001	-0.0014	Esparza Olguín Thesis (2005)
Plantae	Neobuxbaumia macrocephala	Succulent	183	3	1999	2002	18.3333	-97.4667	1.0449	0.0007	Esparza Olguín Thesis (2005)
Plantae	Mammillaria huitzilopochtli	Succulent	193	5	1999	2004	17.8114	-96.9639	0.8097	0.0019	Martínez. A.F.. Medina. G.I.M.. Golubov. J.. Montaña. C. & Mandujano. M.C. Plant Ecology 210. 53–66 (2010)
Plantae	Mammillaria huitzilopochtli	Succulent	194	5	1999	2004	17.9	-96.9833	1.2437	0.0136	Flores Martínez Thesis (2010)
Plantae	Mammillaria solisioides	Succulent	490	3	1999	2002	18.0831	-97.9178	0.7718	-0.0042	Rodriguez Ortega Thesis (2008)
Plantae	Ariocarpus fissuratus	Succulent	350	4	2005	2009	26.9119	-102.123	0.8536	0.0037	Mancilla Ramirez Thesis (2012)
Plantae	Ariocarpus fissuratus	Succulent	350	3	2005	2009	26.9111	-102.127	0.9124	-0.0318	Mancilla Ramirez Thesis (2012)
Plantae	Escobaria robbinsorum	Succulent	511	5	1988	1993	34.1333	-109.933	1.0676	-0.0022	Schmalzel; Reichenbacher; Rutman Journal Article (1995)
Plantae	Rumex rupestris	Herbaceous perennial	267	4	2001	2004	43	-9.25	0.694	-0.0105	Iriondo; Giménez-Benavides; Albert; Lozano; Escudero Book Chapter (2009)
Plantae	Armeria caespitosa	Herbaceous perennial	208	24	2005	2008	40.7667	-3.9333	1.1057	-0.0103	García-Camacho. R.. Albert. M.J. & Escudero. A. Plant Ecology &amp; Diversity 5. 37–44 (2012)
Plantae	Limonium erectum	Herbaceous perennial	267	5	2001	2004	40.3833	-2.9	0.8622	-0.0087	Iriondo; Giménez-Benavides; Albert; Lozano; Escudero Book Chapter (2009)
Plantae	Ranunculus peltatus	Herbaceous perennial	266	3	1992	1997	59.1333	16	0.6679	-0.1991	Idestam-Almquist Thesis (1998)
Plantae	Actaea spicata	Herbaceous perennial	204	6	1993	1998	58.95	17.6167	1.0111	0.0079	Fröborg. H. & Eriksson. O. Canadian Journal of Botany 81. 1058–1069 (2003)
Plantae	Actaea spicata	Herbaceous perennial	204	5	1993	1998	58.9833	17.55	0.9799	0.006	Fröborg. H. & Eriksson. O. Canadian Journal of Botany 81. 1058–1069 (2003)
Plantae	Dicentra canadensis	Herbaceous perennial	331	4	2008	2011	40.3514	-82.9264	1.0954	-0.0003	Lin. C.. Miriti. M.N. & Goodell. K. Ecology and Evolution 6. 3871–3883 (2016)
Plantae	Dicentra canadensis	Herbaceous perennial	331	6	2008	2011	40.12	-82.9669	1.0513	0.0014	Lin. C.. Miriti. M.N. & Goodell. K. Ecology and Evolution 6. 3871–3883 (2016)
Plantae	Dicentra canadensis	Herbaceous perennial	331	6	2008	2011	39.5861	-82.5464	1.1281	0.0024	Lin. C.. Miriti. M.N. & Goodell. K. Ecology and Evolution 6. 3871–3883 (2016)
Plantae	Chamaedorea elegans	Palm	594	6	1996	1999	17.95	-96.5	1.167	-0.0006	Valverde. T.. Hernandez-Apolinar. M. & Mendoza-Amarom. S. Journal of Sustainable Forestry 23. 85–105 (2006)
Plantae	Chamaedorea radicalis	Palm	172	14	1999	2005	23.0833	-99.1667	1.1789	0.0042	Endress. B.A.. Gorchov. D.L. & Noble. R.B. Ecological Applications 14. 1139–1153 (2004)
Plantae	Borassus aethiopum	Palm	36	4	1996	1998	6.2167	-5.0333	1.0296	0.0005	Barot. S.. Gignoux. J.. Vuattoux. R. & Legendre. S. Journal of Tropical Ecology 16. 637–655 (2000)
Plantae	Poa alpina	Herbaceous perennial	355	5	2004	2006	46.8167	11.0333	0.9987	0.007	Marcante. S.. Winkler. E. & Erschbamer. B. Annals of Botany 103. 1129–1143 (2009)
Plantae	Zea diploperennis	Herbaceous perennial	500	11	1988	1993	19.6	-104.267	0.5546	0.0221	Sánchez‐Velásquez. L.R.. Ezcurra. E.. Martínez‐Ramos. M.. Álvarez‐Buylla. E. & Lorente. R. Journal of Ecology 90. 684–692 (2002)
Plantae	Danthonia sericea	Herbaceous perennial	384	3	1983	1985	36	-78.9333	1.0101	-0.0353	Moloney. K.A. Ecology 69. 1588–1598 (1988)
Plantae	Hilaria mutica	Herbaceous perennial	601	4	1996	1998	26	-103	1.7385	-0.1055	Vega. E. & Montaña. C. Plant Ecology formerly `Vegetatio’ 175. 107–120 (2004)
Plantae	Catopsis compacta	Epiphyte	143	3	2005	2008	17.2653	-96.5617	1.0616	-0.0217	del Castillo. R.F.. Trujillo‐Argueta. S.. Rivera‐García. R.. Gómez‐Ocampo. Z. & Mondragón‐Chaparro. D. Ecology and Evolution 3. 3935–3946 (2013)
Plantae	Orchis purpurea	Herbaceous perennial	273	16	2002	2008	50.75	5.75	0.9831	-0.004	Jacquemyn. H.. Brys. R. & Jongejans. E. Ecology 91. 119–129 (2010)
Plantae	Cypripedium fasciculatum	Herbaceous perennial	576	7	1999	2007	42.3333	-123.517	1.0643	-0.0013	Thorpe; Stanley; Kayne; Latham Report (2011)
Plantae	Cypripedium fasciculatum	Herbaceous perennial	576	7	1999	2007	42.25	-123.167	1.0191	0.004	Thorpe; Stanley; Kayne; Latham Report (2011)
Plantae	Cypripedium fasciculatum	Herbaceous perennial	576	5	1999	2007	42.3333	-122.45	1.0733	-0.003	Thorpe; Stanley; Kayne; Latham Report (2011)
Plantae	Allium tricoccum	Herbaceous perennial	402	4	1984	1988	45.5167	-75.9167	1.1331	0.2705	Nault. A. & Gagnon. D. The Journal of Ecology 81. 101 (1993)
Plantae	Trillium grandiflorum	Herbaceous perennial	304	5	1999	2001	41.5167	-80.4333	1.0406	-0.0018	Knight. T.M. American Journal of Botany 90. 1207–1214 (2003)
Plantae	Trillium grandiflorum	Herbaceous perennial	304	5	1999	2001	41.7167	-80.0333	1.0023	0.0005	Knight. T.M. American Journal of Botany 90. 1207–1214 (2003)
Plantae	Trillium grandiflorum	Herbaceous perennial	304	5	1999	2001	41.8	-80.2	0.9736	0.0017	Knight. T.M. American Journal of Botany 90. 1207–1214 (2003)
Plantae	Trillium grandiflorum	Herbaceous perennial	304	3	1999	2001	41.7333	-80.05	0.9537	-0.0009	Knight. T.M. American Journal of Botany 90. 1207–1214 (2003)
Plantae	Trillium grandiflorum	Herbaceous perennial	304	5	1999	2001	41.4833	-80.4	1.009	-0.0014	Knight. T.M. American Journal of Botany 90. 1207–1214 (2003)
Plantae	Trillium grandiflorum	Herbaceous perennial	304	3	1999	2001	41.3333	-79.9667	0.9905	-0.0005	Knight. T.M. American Journal of Botany 90. 1207–1214 (2003)
Plantae	Trillium grandiflorum	Herbaceous perennial	304	7	1999	2001	41.6	-80.35	0.9848	-0.0001	Knight. T.M. American Journal of Botany 90. 1207–1214 (2003)
Plantae	Trillium grandiflorum	Herbaceous perennial	304	3	1999	2001	41.6833	-80.0667	1.0981	-0.0056	Knight. T.M. American Journal of Botany 90. 1207–1214 (2003)
Plantae	Trillium grandiflorum	Herbaceous perennial	304	4	1999	2001	41.75	-79.95	0.991	0.0004	Knight. T.M. American Journal of Botany 90. 1207–1214 (2003)
Plantae	Calochortus lyallii	Herbaceous perennial	382	32	1996	2000	49.0333	-119.617	1.0227	-0.0011	Miller; Antos; Allen Thesis (2004)
Plantae	Asarum canadense	Herbaceous perennial	131	14	1989	1995	44	-75	1.0448	-0.029	Damman. H. & Cain. M.L. Journal of Ecology 86. 13–26 (1998)
Plantae	Pinus strobus	Tree	391	9	2005	2007	50.8667	14.4167	1.0185	0.0011	Münzbergová. Z.. Hadincová. V.. Wild. J. & Kindlmannová. J. PLoS ONE 8. e56953 (2013)

## Sheet: Metadata
Supplementary Data 1. Populations available in the COMPADRE v6.23.5.0 database. From Kingdom to Longitude and Reference, all information follows COMPADRE. The number of matrix population models in each studied population is represented by #. Stochastic growth rate λs and the sum of stochastic elasticities within respect to the variance ⅀Evσ is presented for each population.
